# Supplementary material for: TDRD5 Is Required for Spermatogenesis and Oogenesis in Locusta migratoria
Source: Insects. 2022 Feb 24;13(3):227. doi: 10.3390/insects13030227 (PMC8953433; doi:10.3390/insects13030227)
Supplement: Supplementary file 1 [file insects-13-00227-s001.zip]

Archive with 1 entries (1 files):
- insects-1597252-supplementary.pdf
